# Supplementary material for: Programmed Cell Death Alterations Mediated by Synthetic Indole Chalcone Resulted in Cell Cycle Arrest, DNA Damage, Apoptosis and Signaling Pathway Modulations in Breast Cancer Model
Source: Pharmaceutics. 2022 Feb 24;14(3):503. doi: 10.3390/pharmaceutics14030503 (PMC8953149; doi:10.3390/pharmaceutics14030503)
Supplement: Supplementary file 1 [file pharmaceutics-14-00503-s001.zip]

Archive with 1 entries (1 files):
- pharmaceutics-1551313-supplementary.pdf
